# Supplementary material for: Development of Serum Marker Models to Increase Diagnostic Accuracy of Advanced Fibrosis in Nonalcoholic Fatty Liver Disease: The New LINKI Algorithm Compared with Established Algorithms
Source: PLoS One. 2016 Dec 9;11(12):e0167776. doi: 10.1371/journal.pone.0167776 (PMC5147971; doi:10.1371/journal.pone.0167776)
Supplement: S2 Table — (XLSX) [file pone.0167776.s002.xlsx]

## Sheet: Flik 1
Patient Number	HA	pIIINP	TIMP1	ELF	Age	Height cm	Weight kg	Diabetes Yes=1 No=0	Platelets 10*9/L	Albumin g/dL	Glucose mmol/L	Ferritin microg/L	INR	Fibrosis stage	AST U/L	ALT U/L	BMI	Sex: 1=male 2=emale	Triglyc mg/dL	cholest mg/dL	HDL mg/dL	ALP U/L	GT U/L	Bilirubin mg/dL	transferrin saturation	Steatosis	Lob. Infl	Ballooning 0-2	NAS	Fibroscan	LINKI-1	LINKI-2a	LINKI-2b	LINKI-2c	Forns score	Lok index	NIKEI	King´s score	NASH-CRN regression score	NAFLD fibrosis score	APRI	FIB-4	BARD	GUCI
1	126.86	11.77	182.4	10.3	65	180	90	1	146	4.3	5.6	723	1.3	4	64.7059	70.5882	27.7778	1	106.8	159.9	42.46	57.624	96	0.84	0.64	2	0	1	3	36.8	-9.68516	1.32422e+06	114605	1.60006e+07	8.00608	0.758889	1.70823	37.4496	7.20385	0.642611	0.991348	3.42877	3	1.28875
8	127.3	18.25	296	10.83	59	161	75	0	213	4.4	5.5	552	1.1	3	70.5882	141.176	28.9341	2	106.8	206.7	50.18	70.56	84	0.66	0.71	2	1	2	5	10.1	-9.5753	966335	75293.6	1.41032e+07	5.72828	0.263336	-2.0676	21.5079	5.43086	-1.9502	0.923574	1.6456	1	1.01593
13	183.84	15.58	361.9	11.1	62	168	91	1	308	4	9.3	77	1.1	4	35.8823	30.5882	32.2421	2	364.9	249.6	34.74	64.68	72	0.42	0.26	2	0	0	2	22	-10.1469	443124	114849	7.7768e+06	4.02451	0.263836	-0.812569	7.94537	7.93093	-0.7029	0.324675	1.306	4	0.357143
15	59.22	7.77	165.4	9.3	59	162	70	0	315	4.5	4.7	49	0.9	0	41.7647	64.7059	26.7	2	178	187.2	50.18	41.748	102	0.66	0.43	2	0	0	2	5.1	-13.7452	90934	10233.3	1.61392e+06	4.92782	0.0569349	-2.94804	7.04033	4.19914	-3.4082	0.369503	0.972476	0	0.332553
23	44.01	4.8	202.5	9.08	56	176	102	0	226	3.8	6.1	102	1	0	41.7647	53.5294	32.9	2	55.18	187.2	46.32	38.22	31.8	0.36	0.25	3	1	2	6	5.6	-13.7562	116032	16947.3	1.74435e+06	4.87624	0.211097	-4.03259	10.3488	6.85248	-1.18398	0.515015	1.41447	1	0.515015
24	95.05	6.25	185.9	9.59	60	151	70	0	242	3.8	5.8	108	1	2	35.8823	45.8823	30.7	2	76.54	214.5	61.76	147	126	0.42	0.25	1	2	0	3	5	-13.1559	175986	28446.2	2.7377e+06	5.59436	0.18871	-3.2349	8.89645	4.70781	-1.44897	0.413223	1.31339	1	0.413223
25	7.74	6.04	149	7.34	45	179	75	0	311	4.3	4.6	322	1	0	64.7059	194.118	23.4	1	76.54	206.7	42.46	49.98	19.8	0.66	0.37	1	1	0	2	4.9	-13.6084	21569.4	1533.39	380380	2.47542	0.0667387	-6.38768	9.36258	3.56187	-4.3614	0.465392	0.671991	0	0.465392
27	15.01	11.5	159	8.41	50	178	89	0	85	4.7	5.9	199	1	0	34.1176	52.9412	28.1	1	73.87	105.3	27.02	152.88	258	0.72	0.32	1	0	0	1	7.8	-15.4621	60637.5	10486.1	559050	10.3267	0.441642	-5.18851	20.0692	5.52734	-0.7526	0.897833	2.75825	1	0.897833
30	6.73	3.55	76.4	6.56	34	179	81	0	291	4.5	6.4	241	0.9	0	43.5294	105.882	25.3	1	258.1	202.8	108.08	76.44	72	0.72	0.5	1	0	0	1	6.1	-15.655	9535.56	1401.99	162664	2.77459	0.052705	-9.43839	4.57732	5.01485	-4.3848	0.334599	0.494262	0	0.301139
31	11.57	10.49	134.1	8.06	23	192	112	0	169	4.8	5.7	258	1	2	58.8235	152.941	30.4	1	142.4	163.8	34.74	55.86	44.4	0.9	0.41	2	1	0	3	5.3	-15.1452	31056.4	3009.37	403733	3.28937	0.212573	-10.537	8.00557	6.49325	-2.95063	0.778574	0.647336	1	0.778574
49	112.07	10.77	167.1	10.1	62	161	62	1	121	3.6	8.3	748	1	1	50	70.5882	23.9	2	267	230.1	46.32	58.8	156	0.48	0.64	3	0	1	4	6.8	-10.5749	1.19155e+06	197798	1.31071e+07	7.82669	0.383575	-2.14829	25.6198	6.08376	0.74785	1.15161	3.04937	1	1.15161
53	43.54	11.19	205.2	9.4	54	163	82	0	342	4.1	6.6	80	1	2	70.5882	64.7059	30.9	2	124.6	159.9	54.04	76.44	57	0.42	0.09	2	0	1	3		-11.1227	226081	21138.6	4.18097e+06	4.29104	0.123548	-1.0835	11.1455	7.82766	-2.8444	0.575209	1.38557	3	0.575209
57	43.06	6.71	146.6	8.87	48	#NULL!	#NULL!	0	222	4.3	5.7	42	0.9	1	52.9412	111.765	#NULL!	2	124.6	144.3	61.76	54.096	29.4	0.48	0.21	2	1	1	4		-13.4284	148739	16014.2	2.21616e+06	4.93703	0.100114	-6.31715	10.3021	#NULL!	#NULL!	0.664599	1.08275	#NULL!	0.598139
63	32.69	5.83	170.6	8.59	48	189	125	1	266	4.1	6.4	475	1	0	47.0588	105.882	35	1	240.3	234	46.32	48.216	78	0.42	0.3	2	1	1	4	10.1	-13.9189	83605.8	11370.4	1.36357e+06	3.87712	0.10935	-7.01191	8.49181	7.62616	-1.203	0.395726	0.825256	2	0.395726
65	29.55	9.54	218.9	8.98	51	189	89	0	111	3.7	5.9	349	1.1	3	76.4706	94.1176	24.9	1	124.6	136.5	30.88	99.96	48.6	0.6	0.44	3	1	1	5	10.2	-11.293	468430	36141.2	4.93522e+06	7.81921	0.567792	-2.1798	38.6486	7.69093	-0.528025	1.54101	3.62165	2	1.69512
67	12.11	6.45	242.9	7.96	39	#NULL!	#NULL!	0	192	3.9	5.7	48	1	0	57.0588	152.941	#NULL!	2	106.8	218.4	46.32	211.68	498	0.48	0.22	1	0	0	1		-14.2384	45648.6	4560.16	632526	5.84423	0.178181	-8.61903	11.5901	#NULL!	#NULL!	0.82821	0.937182	#NULL!	0.82821
68	52.6	7.24	246	9.31	65	178	86	1	182	4.5	7	669	1	0	45.8823	70.5882	26.8	1	133.5	167.7	50.18	29.988	40.8	0.66	0.5	1	0	0	1	8.9	-12.3209	276832	42234.7	3.73467e+06	6.53854	0.251468	-1.34453	16.3865	6.41919	-0.3133	0.56391	1.95039	1	0.56391
69	315.64	23.89	735.8	12.16	75	153	72	1	266	2.9	9.3	19	1.1	4	123.529	64.7059	30.8	2	169.1	206.7	34.74	323.4	888	0.96	0.16	1	1	0	2		1.13466	1.26298e+07	950841	2.05985e+08	7.70619	0.568333	12.6939	38.3127	12.3622	1.6432	1.29422	4.3299	4	1.42364
33001	19.95	4.8	203.2	8.1	75	174	107	1	221	4	7.8	610	1	4	46.4706	52.3529	35.2	1	364.9	120.9	42.46	58.8	312	0.42	0.29	3	1	0	4		-11.9561	114041	19141.6	1.69535e+06	8.67077	0.242601	1.26563	15.7706	8.34996	0.904564	0.464242	2.1796	#NULL!	0.464242
33002	227.32	10.04	224.2	10.76	68	165	71	1	195	4.3	7.3	294	1	4	54.1176	54.7059	#NULL!	#NULL!	195.8	214.5	119.66	43.512	108	0.6	0.37	2	1	0	3	13.5	-7.95712	1.69478e+06	228611	2.36663e+07	6.58402	0.314525	1.28495	18.8718	6.63903	#NULL!	0.512821	2.5515	#NULL!	0.512821
33003	18.25	3.46	70.1	7.36	66	169	73	1	143	3.9	7.8	48	0.9	2	53.5294	123.529	25.6	#NULL!	0	109.2	0	99.96	432	0.54	0.17	2	1	1	4	8.5	-11.9446	188256	27431.7	2.25122e+06	10.0085	0.175998	-2.21988	22.2353	5.66936	0.2994	0.699301	2.22288	#NULL!	0.629371
1101	36.59	10.23	217.8	9.21	65	172	75	0	201	4	5.3	654	1	1	36.4706	41.1765	25.4	1	115.7	265.2	54.04	64.68	66	0.9	0.46	2	1	1	4	7.4	-14.0535	83414.3	12122	1.1826e+06	5.23827	0.276298	0.188795	11.794	4.8489	-1.25854	0.405865	1.83796	2	0.405865
1125	56.72	11.24	284.3	9.76	74	146	67	0	303	4.2	6	242	1	2	32.9412	37.0588	31.4	2	97.9	202.8	77.2	105.84	25.8	0.66	0.42	2	1	1	4	9.5	-13.1579	90189.2	16427.3	1.56991e+06	4.54284	0.133924	1.16072	8.04504	4.61149	-1.8164	0.302981	1.32155	3	0.302981
1129	49.83	8.8	261.3	9.43	73	176	63	0	214	4.2	5.6	543	1.1	0	27.0588	35.8823	20.3	1	124.6	304.2	88.78	58.8	40.2	0.48	0.64	1	0	0	1	6.1	-14.0223	69695.6	14424	1.01956e+06	4.51126	0.327958	-0.727155	10.1534	3.79614	-1.87324	0.282833	1.54091	0	0.311117
1156	21.74	6.16	295.1	8.5	62	174	90	1	218	4.3	7.4	55	0.9	2	55.8823	76.4706	29.7	1	115.7	195	69.48	51.744	354	0.72	0.71	2	0	0	2	5.8	-12.0657	142881	18920.5	2.10962e+06	7.11484	0.137474	-0.83427	14.3038	7.4322	-0.407738	0.573394	1.81745	2	0.516055
1161	19.16	5.77	270.7	8.31	58	184	104	0	289	4.4	5.1	38	1.1	0	30.5882	29.4118	30.7	1	47.17	175.5	69.48	45.864	17.4	0.66	0.23	1	0	0	1	5.3	-15.4462	18348.7	3059.29	311927	3.92088	0.264113	-1.80884	6.75269	6.11568	-2.2746	0.236751	1.13194	3	0.260426
1171	86.43	10.6	241.4	10.01	78	180	83	1	171	3.8	10.5	186	1	0	22.9412	23.5294	25.6	1	133.5	136.5	42.46	47.628	32.4	0.48	0.36	1	0	0	1	3	-11.703	217863	99714.2	2.84893e+06	7.6226	0.358151	1.28149	10.4644	7.3583	0.98165	0.300092	2.15729	3	0.300092
1172	105.12	9.71	272.2	10.16	73	176	92	0	380	3.5	6.7	23	1	0	17.0588	25.8823	29.7	1	169.1	241.8	46.32	70.56	24.6	0.3	0.17	2	0	0	2	5.5	-13.5014	39372.9	15464	767519	3.20349	0.05512	-2.41995	3.27709	5.42644	-2.7797	0.100416	0.644149	1	0.100416
1175	14.48	7.78	225.3	8.23	48	172	80	0	230	4.1	5.6	589	1	0	27.0588	49.4117	27	1	115.7	214.5	46.32	54.096	48.6	0.54	0.34	3	0	1	4	3.3	-16.344	12390.5	2564.29	187911	4.23594	0.161515	-7.17578	5.64706	4.46267	-2.51486	0.263158	0.803354	0	0.263158
1184	62.88	7.7	346.4	9.64	69	185	89.1	1	304	4.2	7.2	167	0.9	1	48.8235	58.8235	26	2	42.72	163.8	61.76	57.624	54.6	0.54	0.17	2	0	0	2	9.9	-11.5278	244951	36122.8	4.27086e+06	5.42146	0.0775007	0.192376	9.97349	7.1226	-1.4503	0.447584	1.44487	3	0.402826
1185	23.2	7.28	251.6	8.62	61	168	74	1	254	4.5	10.6	357	1	0	33.5294	56.4706	26.2	1	275.9	128.7	42.46	64.68	72	0.54	0.27	2	0	0	2	5.4	-13.0357	66395.9	20990.4	1.05818e+06	6.26428	0.14155	-3.65574	8.05234	7.03921	-1.50939	0.295276	1.07155	1	0.295276
1192	86.41	6.58	285.7	9.72	68	177	80	0	215	4	4.3	249	1.1	1	25.2941	25.2941	25.5	1	186.9	191.1	50.18	64.68	18.6	0.54	0.49	1	0	0	1		-14.2588	75186.8	12781.8	1.10245e+06	5.23215	0.397355	-0.49279	8.8	4.11815	-1.207	0.263158	1.59067	2	0.289474
1196	35.87	7.92	340.3	9.18	82	177	98	1	162	4	9	262	1	2	21.7647	30	31.3	1	195.8	144.3	34.74	41.16	33.6	0.36	0.39	2	0	0	2	9	-13.0159	77406.6	32008.7	985225	7.88448	0.306256	0.421355	11.0167	7.18772	1.40344	0.30052	2.01137	2	0.30052
11112	97.22	10.01	211.9	10.01	78	169	92	0	206	4.2	5.6	102	1	0	22.9412	34.7059	32.2	1	97.9	117	38.6	54.684	90	0.84	0.23	1	0	0	1		-13.164	108493	26483.4	1.55717e+06	8.11048	0.215765	1.00491	8.68646	5.10082	-0.557793	0.249106	1.47449	1	0.249106
11119	30.2	8.24	217.7	8.88	59	185	96	1	169	4.3	6.1	59	1	0	29.4118	40.5882	28	1	70.31	241.8	73.34	52.332	30.6	1.14	0.25	1	0	1	2	13.6	-14.9367	55634.5	11538.6	723248	5.17271	0.292959	-1.49753	10.268	5.9139	-0.0476087	0.389287	1.61171	2	0.389287
11128	56.03	9.9	256.7	9.61	74	175	84	1	175	4.7	7.1	382	1.1	2	38.2353	58.8235	27.4	1	160.2	140.4	34.74	88.2	84	0.6	0.22	2	1	1	4	14.8	-12.3187	245924	45666.2	3.25327e+06	8.05712	0.377188	0.0343754	17.7849	6.04723	0.0351	0.488722	2.10806	1	0.537594
11129	37.37	9.43	261.3	9.24	75	173	70	1	186	4.1	6.2	74	1	1	22.3529	24.1176	23.4	1	80.99	198.9	61.76	52.332	50.4	0.66	0.24	1	0	0	1	4.7	-14.3483	46680.1	12947.6	636632	6.69483	0.314838	0.984151	9.01328	4.38416	0.223161	0.268817	1.83534	3	0.268817
11138	49.2	11.26	412.9	9.78	59	174	92	0	253	3.9	8	1120	1.1	1	105.882	135.294	30.4	1	160.2	253.5	46.32	76.44	144	0.96	0.45	2	0	0	2	11.3	-7.0202	1.02904e+06	77749.9	1.63679e+07	4.9552	0.263353	2.42365	27.1611	10.2063	-1.72262	0.936135	2.12283	1	1.02975
11139	53.23	12.03	237.7	9.68	60	185	115	1	180	4.5	8.5	560	1.1	2	26.4706	48.8235	33.6	1	400.5	152.1	30.88	64.68	108	1.08	0.45	2	2	0	4	9	-13.8829	105677	33934.1	1.41781e+06	7.27429	0.335845	-2.57547	9.70588	7.81155	0.060147	0.328947	1.26278	2	0.361842
11217	111.47	12.4	460.3	10.6	71	185	85	1	169	3.9	9.5	220	1	3	76.4706	64.7059	26.8	1	275.9	198.9	34.74	52.92	132	1.74	0.28	2	1	0	3		-7.19257	2.60161e+06	323200	3.38209e+07	7.55687	0.424333	8.32238	32.1267	9.89691	1.0002	1.01215	3.99387	3	1.01215
11233	39.33	6.61	241.5	8.98	77	172	81	1	238	3.4	5.6	95	1.2	0	33.5294	28.2353	27.4	1	53.4	93.6	30.88	94.08	21.6	0.84	0.42	1	0	0	1		-13.3732	80108.2	13379.5	1.23585e+06	6.82667	0.535453	4.02844	13.0173	5.35528	0.717225	0.315126	2.04147	3	0.378151
11234	80.79	21.32	447.4	10.72	83	166	85	1	212	3.7	8.4	170	1	2	28.2353	#NULL!	30.8	1	115.7	101.4	23.16	0	0	0.6	0.29	1	0	0	1		-11.7158	211818	63016	3.08412e+06	#NUM!	#NULL!	#NULL!	11.0544	#NULL!	#NULL!	0.297915	#NULL!	#NULL!	0.297915
11236	103.88	13.01	412.9	10.53	69	176	94	0	277	3.9	6.4	140	0.9	3	48.8235	58.8235	30.3	1	142.4	175.5	54.04	123.48	84	0.72		2	1	1	4		-11.0208	394765	51747.6	6.57021e+06	5.88532	0.0965203	0.845956	10.9456	6.97343	-1.6271	0.394262	1.58571	3	0.354836
11408	90.49	9.38	321.5	10.07	78	154	102	1	293	3.8	12.5	180	1	3	24.7059	17.6471	43	2	302.6	140.4	38.6	76.44	72	0.54	0.29	2	0	2	4		-10.7864	183797	92992.5	3.14609e+06	6.50557	0.243479	3.74187	6.57699	9.6496	1.452	0.234991	1.56564	4	0.234991
11416	16.61	8.88	278.1	8.53	67	180	83.8	0	299	4.3	5.6	58	1	0	25.2941	26.4706	25.9	1	124.6	198.9	54.04	64.68	84	0.78	0.32	1	0	0	1	4.9	-15.209	13335.2	2952.36	230587	5.21645	0.148413	-0.0705279	5.66791	4.97826	-2.5404	0.189227	1.10164	2	0.189227
11430	32.42	9.35	257.7	9.1	67	176	84	0	237	4.4	6	682	1	0	25.8823	42.3529	27.1	1	124.6	241.8	61.76	99.96	34.8	0.66	0.53	1	0	0	1	5.3	-14.7194	36838.1	8539.76	567116	4.65522	0.163926	-2.21068	7.31695	4.93644	-2.0286	0.244282	1.12432	0	0.244282
1143	44.16	6.38	266.3	9.09	64.9667	176	88.5	1	211	3.9	13.6	410	1.1	3	47.647	32.9412	31.7	1	364.9	148.2	37.056	57.036	492	2.34	25	1	0	0	1	10.2	-10.08	419805	119826	6.09802e+06	8.29137	0.545276	8.86406	16.1375	10.7919	0.953531	0.505113	2.55608	4	0.555625
11107	57.73	5.46	125.4	8.91	55.6278	178	74	0	136	4.2	5.4	240	1	0	58.8235	58.8235	23.4	1	77.43	159.9	57.9	55.272	78	2.52	29	1	0	0	1	4.2	-12.2167	441215	40503.5	5.1454e+06	7.52624	0.440188	5.79049	24.0604	6.06889	-0.967172	0.967492	3.1371	2	0.967492
11110	5.9	3.69	198.4	6.85	53.2722	173	87	1	314	4.8	7.9	137	1.1	0	25.2941	32.9412	29.1	1	97.9	210.6	46.32	46.452	58.2	2.88	55	1	0	0	1	6	-15.5365	5059.28	1580.14	89650.7	3.81791	0.16937	3.51907	4.72045	6.21068	-2.32835	0.180188	0.747689	2	0.198207
11120	22.17	3.41	138.4	7.78	50.5639	172	99	1	234	3.6	8.6	217	1	2	24.1176	30.5882	33.5	1	204.7	163.8	42.46	29.988	20.4	2.16	36	1	0	0	1		-15.2744	23963.9	8545.19	366578	4.39419	0.201147	0.333423	5.21146	7.18763	-0.162559	0.230544	0.942285	4	0.230544
11122	15.01	4.08	154.4	7.62	49.5139	176	102	1	290	3.8	4.8	14	1.1	0	35.8823	22.3529	32.9	1	47.17	124.8	50.18	70.56	18.6	2.28	7	1	0	0	1	2.8	-15.7087	15838.4	2118.72	269719	4.1235	0.420342	5.31166	6.73911	6.35478	-0.309176	0.27677	1.29581	4	0.304446
11137	94.99	6.32	191.5	9.61	76.9611	173	70	1	224	4	9.5	296	1	3	25.2941	21.1765	23.4	1	178	253.5	57.9	76.44	22.2	2.4	35	1	0	0	1	13.6	-11.7363	198364	74502	2.96884e+06	4.79753	0.314622	9.2579	8.69046	6.34923	0.132661	0.252585	1.8885	3	0.252585
11225	149.55	3.91	212.4	9.67	79.6806	158	70	1	202	3.5	5.6	16	1.1	3	20.5882	20.5882	28	2	311.5	159.9	42.46	34.104	24	2.1	10	1	0	0	1		-12.2714	140027	38087.5	1.99016e+06	6.61289	0.425362	7.53617	8.93331	4.01214	1.08918	0.284045	1.78982	4	0.312449
11421	24.69	7.84	242.1	8.72	45.4861	178	117	0	345	4.4	6	630	0.9	2	51.1764	64.7059	36.9	1	480.6	312	42.46	70.56	150	2.64	38	1	0	0	1	18	-14.0008	51153.1	5997.27	950127	2.29512	0.0526025	2.46144	6.07257	8.05908	-3.12941	0.331808	0.838799	3	0.298627
4419	31	5	166	8.43717	50	171	109	1	238	4.6	9	#NULL!	1	1	29.4118	53.5294	37.2764	1	0	0	0	158.76	504	0.42		2	2	1	5	11.8	-14.5295	50703.6	15515.3	782217	9.10014	0.152401	-7.02049	6.17894	7.86815	-0.77706	0.276426	0.844535	4	0.276426
4420	16	5	178	7.83181	59	174	108	1	237	3.8	13	299	1	2	52.9412	47.647	35.6718	1	0	171.6	38.6	64.68	192	0.6	0.29	2	3	2	7	11.8	-10.7345	145129	35637.2	2.23423e+06	6.53103	0.269079	-0.191251	13.1794	11.6295	0.502151	0.499667	1.90932	4	0.499667
4421	18	6	196	8.13169	26	187	119	0	176	4.3	8	300	1	2	65.2941	177.647	34.0301	1	0	175.5	34.74	58.8	78	1.02	0.25	2	1	1	4	7.2	-13.4583	90692.4	11111.9	1.20317e+06	3.86362	0.198883	-9.14999	9.64572	8.04214	-2.27629	0.829844	0.723695	1	0.829844
4422	167	5	203	9.88638	60	188	97	1	88	3.5	18	5	1	4	32.3529	36.4706	27.4445	1	0	0	0	76.44	43.8	0.54	0.17	1	1	0	2		-7.95975	2.14528e+06	1.19356e+06	2.01245e+07	10.9394	0.511134	-2.46698	22.0588	12.3979	1.67901	0.822368	3.65267	3	0.822368
4423	66	7	129	9.25727	39	185	94	0	195	4.2	6	235	1	1	62.9411	131.765	27.4653	1	0	156	50.18	82.32	40.8	0.84	0.25	1	3	0	4	6.8	-12.5809	313758	29909.6	4.38139e+06	4.71529	0.194094	-6.45485	12.5882	6.36485	-2.48436	0.721997	1.09664	0	0.721997
4424	38	28	224	10.0107	25	178	106	1	220	4.6	12	441	1	2	84.7058	158.823	33.4554	1	0	198.9	30.88	70.56	132	1.32	0.4	3	1	1	5	5.4	-10.0304	371800	52671.6	5.51468e+06	3.11226	0.171363	-6.36242	9.62566	11.1147	-1.8432	0.861244	0.763789	2	0.861244
4425	62	2	162	8.47498	72	162	72	1	204	3.4	10	64	1	2	37.647	43.5294	27.4348	1	160.2	132.6	42.46	35.28	38.4	0.3	0.21	2	2	2	6	11.5	-11.4044	310139	82380.6	4.42966e+06	6.9799	0.265833	-0.454087	13.2872	7.15263	0.658091	0.412797	2.01392	3	0.412797
4426	54	8	132	9.16016	66	165	83	1	135	4	6	148	1	3	77.647	95.8823	30.4867	2	204.7	210.6	38.6	70.56	90	1.26	0.4	1	1	1	3	26.3	-9.6982	955003	73795.7	1.10961e+07	7.54407	0.384348	3.644	37.9608	7.47366	1.16947	1.60291	3.87673	4	1.60291
4427	35	6	174	8.72897	38	170	89	0	176	3.8	7	536	1	1	56.4706	112.353	30.7958	2	133.5	156	54.04	58.8	42.6	1.02	0.22	3	2	2	7	9.8	-13.4806	168687	20910.1	2.23788e+06	4.97992	0.227391	-6.26282	12.1925	6.52848	-1.6726	0.894188	1.15027	1	0.894188
4428	20	2	170	7.47809	46	182	98	0	273	4.6	6	731	1	1	41.1765	86.4705	29.5858	1	427.2	140.4	34.74	82.32	107.4	0.48	0.17	2	1	1	4	4.7	-14.9595	34282.6	4995.47	566442	5.20844	0.107197	-7.41333	6.93816	5.92169	-3.30551	0.337382	0.746122	1	0.337382
4429	90	15	526	10.5863	58	169	99	1	208	3.8	10	572	1	3	118.235	111.765	34.6627	2	178	191.1	54.04	88.2	258	0.42	0.22	2	3	2	7	50.5	-4.51485	3.50833e+06	296725	5.05979e+07	6.83819	0.308263	2.31821	32.9694	12.9272	0.694605	1.58417	3.1186	4	1.58417
4430	73	19	464	10.5698	43	177	133	1	240	3.4	12	561	1	2	48.8235	97.0588	42.4527	1	213.6	222.3	46.32	64.68	204	0.3	0.33	2	2	0	4	16.3	-11.4195	374127	91954.2	5.79595e+06	4.73245	0.142805	-8.1783	8.74754	11.2399	0.170552	0.455044	0.88791	2	0.455044
4431	795	18	591	12.6457	32	183	85	0	264	4.6	5	523	1	1	45.8823	140	25.3815	1	151.3	171.6	27.02	82.32	28.2	0.36	0.19	1	1	0	2		-1.0733	1.01432e+06	110535	1.64807e+07	2.57402	0.0973819	-11.4844	5.56149	4.02021	-4.24869	0.388756	0.470032	0	0.388756
4432	58	7	357	9.4596	70	167	96	1	198	3.9	12	91	1	4	38.2353	43.5294	34.4222	1	97.9	120.9	34.74	82.32	312	1.08	0.45	1	2	2	5		-10.8792	359725	112898	5.06178e+06	8.77565	0.279802	2.0292	13.5175	9.52037	1.00228	0.431951	2.04883	4	0.431951
4433	346	21	495	11.9964	51	184	91	0	336	3.6	6	317	1	3	42.9412	45.8823	26.8785	1	160.2	249.6	46.32	64.68	192	0.96	0.48	3	2	2	7	17.1	-8.27605	581040	81186.4	1.06506e+07	3.84097	0.108983	-2.12787	6.51785	6.43433	-3.07888	0.285871	0.962237	2	0.285871
4434	85	17	448	10.6005	49	176	96	0	#NULL!	3.5	#NULL!	1804	1	2	67.0588	84.7058	30.9917	1	0	0	0	47.04	276	0.84	0.8	3	1	0	4		#NULL!	#NULL!	#NULL!	#NULL!	#NULL!	#NULL!	-2.3905	#NULL!	#NULL!	#NULL!	#NULL!	#NULL!	3	#NULL!
4435	92	8	339	10.0205	33	160	92	1	222	3.8	8	55	1	1	43.5294	72.3529	35.9375	2	213.6	273	38.6	76.44	114	0.48	0.3	2	1	0	3		-13.5569	207302	38098.8	3.08873e+06	2.89458	0.181272	-9.57387	6.47058	7.06208	-0.744265	0.546448	0.760704	2	0.546448
4436	12	9	264	8.24567	58	162	81	1	195	4.1	14	102	1	3	64.1176	116.471	30.8642	2	186.9	253.5	34.74	135.24	78	0.18	0.23	1	1	2	4	9.5	-9.52665	205427	44854.7	2.86863e+06	5.23238	0.208851	-4.14309	19.0709	10.1679	-0.193765	0.916351	1.76711	2	0.916351
4437	76	8	261	9.67993	48	172	96	0	245	4.6	5	683	1	1	71.7647	102.941	32.45	1	97.9	124.8	11.58	58.8	33	0.72	0.32	3	2	1	6	6.1	-11.3397	383425	26714	6.00155e+06	4.99159	0.169089	-3.26447	14.06	7.11493	-2.37953	0.655209	1.38577	1	0.655209
4438	104	13	326	10.4398	34	#NULL!	#NULL!	0	224	4.5	5	192	1	0	44.1176	106.471	#NULL!	1	80.1	93.6	30.88	58.8	18.6	0.48	0.2	1	1	0	2	6.8	-14.2297	153624	17410.7	2.29923e+06	4.06562	0.146603	-10.2605	6.69643	#NULL!	#NULL!	0.440555	0.648976	#NULL!	0.440555
4439	16	6	243	8.15731	63	176	92	0	312	3.7	6	340	1	3	75.2941	127.647	29.7004	1	124.6	171.6	34.74	76.44	138	0.24	0.26	2	2	1	5	13.1	-10.8308	109895	8757.28	1.94114e+06	5.63969	0.0891893	-1.97583	15.2036	7.19464	-2.4662	0.539811	1.34568	1	0.539811
4440	7	11	224	7.81465	29	173	78	0	240	4.2	6	156	1	1	32.3529	58.8235	26.0617	1	222.5	245.7	42.46	82.32	49.8	0.84	0.25	1	1	0	2	6.1	-17.1257	5312.06	985.147	82294.1	1.93789	0.150204	-10.053	3.90931	4.7521	-3.4997	0.301535	0.509712	0	0.301535
4441	44	7	368	9.3375	48	172	68	0	237	3.7	5	230	1	0	41.7647	59.4117	22.9854	1	106.8	183.3	34.74	58.8	22.2	0.42	0.27	1	0	0	1	4.2	-14.6583	77720.2	9304.54	1.19649e+06	3.96693	0.180412	-6.00438	8.45867	4.34044	-2.56543	0.394182	1.0974	0	0.394182
4442	83	10	384	#NULL!	69	183	80	1	173	3.9	10	328	1	1	37.0588	58.8235	23.8884	1	267	222.3	0	141.12	81.6	0.42		2	1	2	5		-11.2565	454636	122680	5.9798e+06	6.68132	0.261942	-1.91097	14.7807	7.25383	0.0542135	0.47916	1.92717	1	0.47916
441	19	14	235	8.92887	46	164	63	0	#NULL!	4.7	5	44		0	14.1176	16.4706	23.4236	2	0	0	0	205.8	54.6	0		1	1	0	2		-17.7634	#NULL!	#NULL!	#NULL!	#NULL!	#NULL!	-8.74998	#VALUE!	#VALUE!	#NULL!	#NULL!	#NULL!	2	#VALUE!
442	118	10	288	10.3131	62	177	90	0	144	4.2	4	151	1	1	27.0588	38.2353	28.7274	1	178	191.1	0	358.68	147	0		1	0	0	1		-13.9971	148795	21995.8	1.78554e+06	7.78142	0.336282	-5.17911	11.6503	4.38635	-0.624011	0.420322	1.88411	1	0.420322
443	120	12	267	10.426	50	#NULL!	#NULL!	0	193	#NULL!	5	#NULL!		1	27.647	45.2941	#NULL!	1	222.5	214.5	0	88.2	90.6	0		1	1	1	3		-14.3579	118812	21487.3	1.65059e+06	5.41304	#VALUE!	-8.33696	#VALUE!	#NULL!	#NULL!	0.320425	1.06424	#NULL!	#VALUE!
444	159	16	414	11.0493	56	181	91	1	136	#NULL!	9	#NULL!		2	20.5882	24.7059	27.7769	1	0	0	0	152.88	126	0		1	2	1	4		-12.4987	249762	109182	2.9127e+06	10.1625	0.00326769	-6.25773	0	6.888	#NULL!	0.338622	1.70556	3	0
445	20	9	255	8.67496	56	175	86	0	208	3.8	4	#NULL!		0	23.5294	26.4706	28.0816	1	293.7	292.5	0	164.64	35.4	0		1	1	0	2		-16.574	11924.4	2027.15	171976	3.74566	0.00184911	-5.8128	0	4.20685	-1.29533	0.253036	1.23127	3	0
446	153	19	441	11.1835	57	163	78	1	153	3.2	18	412	1	4	94.7058	120	29.3575	2	0	0	0	0	0	1.02		1	0	0	1		-2.78985	9.20239e+06	1.74903e+06	1.13827e+08	#NUM!	0.341349	1.59895	35.2826	14.1348	1.00393	1.72506	3.22084	2	1.72506
447	18	5	261	8.18858	35	168	74	0	243	4.2	5	85	1	1	71.1764	171.176	26.2188	1	0	0	0	0	0	1.2		1	0	0	0		-13.3528	65671.5	4613.29	1.02372e+06	#NUM!	0.126885	-5.89859	10.2517	4.59855	-3.43478	0.655187	0.783567	0	0.655187
448	69	7	280	9.52183	56	177	110	1	229	3.6	12	#NULL!	1	3	34.1176	60.5882	35.1112	1	169.1	191.1	42.46	99.96	52.8	0.6		2	3	1	6	6.6	-11.9663	235690	82897.8	3.56663e+06	5.17636	0.1654	-4.6845	8.34318	9.66597	0.0319322	0.333257	1.07186	2	0.333257
449	276	12	308	11.1817	61	168	83	1	180	3.6	6	45	1	4	46.4706	48.8235	29.4076	2	97.9	113.1	46.32	58.8	60	0.3		2	2	0	4	14	-8.62715	1.21192e+06	156476	1.62596e+07	7.41853	0.333428	-1.99643	15.7484	6.19319	0.702603	0.71949	2.25383	4	0.71949
4410	178	7	168	10.2064	58	188	118	0	145	4.1	#NULL!	288	1	2	55.2941	98.2352	33.3861	1	240.3	284.7	42.46	52.92	84	0.66		2	1	0	3	14.5	#NULL!	#NULL!	#NULL!	#NULL!	5.78107	0.294988	-2.83193	22.1176	#NULL!	-0.424457	0.852995	2.23154	1	0.852995
4411	193	23	494	11.54	58	155	106	0	137	3.5	6	34	1	4	59.4117	30.5882	44.1207	2	85.44	187.2	54.04	82.32	198	0.84		1	3	2	6		-9.23285	1.73046e+06	174759	2.02545e+07	7.99343	0.718697	5.0101	25.1524	8.67824	2.45023	1.20857	4.54781	3	1.20857
4412	356	10	289	11.2176	67	167	93	0	185	3.6	6	460	1	4	57.647	40.5882	33.3465	2	0	0	0	0	0	0.54		1	0	0	1		-5.7013	2.57074e+06	267567	3.49658e+07	#NUM!	0.463332	3.21392	20.8776	7.66572	0.563656	0.868409	3.27703	3	0.868409
4413	55	9	308	9.604	57	170	131	0	230	3.8	6	194	1	2	40.5882	70.5882	45.3287	1	115.7	183.3	42.46	47.04	72	1.02		1	0	0	1	24	-13.6217	134729	19916.5	2.04327e+06	5.57551	0.166242	-2.51214	10.0588	7.95962	-0.23385	0.394737	1.19724	1	0.394737
4414	281	18	260	11.4244	56	176	83	1	133	3.7	11	346	1	4	54.7059	111.765	26.7949	1	0	0	0	0	0	0.72		1	0	0	1		-6.41805	3.89496e+06	783181	4.49189e+07	#NUM!	0.297974	-3.46725	23.034	8.15978	0.359303	0.920063	2.1788	1	0.920063
4415	13	5	250	7.81595	22	170	80	0	203	3.9	5	292	1	2	47.0588	68.8235	27.6817	1	178	241.8	46.32	41.16	78	0.36		3	2	0	5	12.6	-16.485	15599.9	1657.49	222264	1.90939	0.225279	-11.8727	5.09997	5.17783	-2.795	0.518538	0.614751	0	0.518538
4416	258	16	391	11.4379	69	166	81	0	166	3.8	8	224	1	4	150	95.2941	29.3947	2	275.9	273	42.46	47.04	168	1.26		2	2	2	6	11.1	1.59325	1.93034e+07	1.02951e+06	2.48706e+08	6.66483	0.553775	12.2257	62.3494	13.4459	0.533434	2.51827	6.38703	3	2.51827
4417	99	12	392	10.4134	57	174	74	1	305	3.6	14	19	1	4	92.3529	130	24.4418	1	0	0	0	0	0	0.84		1	0	0	1		-5.38845	2.20922e+06	334901	3.85824e+07	#NUM!	0.108188	0.416096	17.2594	11.5001	-1.77617	0.677308	1.51375	1	0.677308
4418	17	14	298	8.94211	19	180	106	0	230	4.4	5	227	1	2	66.4706	147.647	32.716	1	0	0	0	0	0	1.44		1	0	0	1		-14.853	31024.4	2333.69	470508	#NUM!	0.145574	-8.7172	5.49105	6.44052	-3.34499	0.646453	0.4519	1	0.646453
2201	35.4	6.58	103.8	8.55731	54	172	75.5	0	201	3.9	3.8	368	1	0	26.4706	52.3529	25.5206	0.76	160.2	237.9	50.18	288.12	57.6	0.96	0.53	1	0	0	1		-16.2157	25322.8	3635.23	359012	4.87136	0.191263	-4.54555	7.1115	3.19371	-1.96451	0.29458	0.982857	0	0.29458
2202	20.47	7.69	315	8.64563	65.9167	160	58	1	300	3.8	7.4	63	1.1	0	16.4706	41.1765	22.6562	2	71.2	206.7	50.18	217.56	52.2	0.48	0.23	2	0	0	2		-15.3924	9029.03	4056.62	156387	4.66873	0.126861	-4.69992	3.98085	3.61952	-1.9884	0.153005	0.563973	1	0.168306
2205	106.34	12.45	309.5	10.4027	69.4167	183	86	1	206	4	6.4	164	1	1	54.7059	76.4706	25.6801	1	115.7	234	46.32	182.28	0	0.84	0.29	3	1	0	4		-10.4151	686342	80294.7	9.85087e+06	#NUM!	0.227582	1.12672	18.4345	6.61217	-0.172426	0.594021	2.10806	1	0.594021
2206	39	5.52	232.9	8.82622	72	166	77	0	231	3.9	4.65	142	0.9	0	45.8823	47.0588	27.9431	2	62.3	269.1	92.64	370.44	96	0.66	0.46	1	0	0	1		-12.9163	118995	12059.7	1.80857e+06	5.39535	0.161867	1.86977	12.8709	5.17073	-0.996099	0.553545	2.08471	3	0.49819
2210	102.22	13.57	381.9	10.5166	72.25	150	80	0	245	3.9	5.1	116	1	2	44.1176	70.5882	35.5556	2	186.9	218.4	38.214	199.92	120	0.6	0.39	3	0	0	3		-11.7051	299228	34590.8	4.68366e+06	6.10721	0.156699	-0.156065	13.0102	4.99143	-0.799778	0.50184	1.54852	1	0.50184
2216	30.36	7.07	286.4	8.88043	78.6667	181	80.9	1	196	4	8.9	89	1	3	40	41.1765	24.694	1	115.7	226.2	38.6	158.76	0	0.78	0.52	1	0	0	1		-11.727	173519	38607.9	2.42926e+06	#NUM!	0.307805	3.45806	16.0544	7.27231	0.460616	0.456498	2.5019	3	0.456498
2218	163.8	9.55	313.9	10.5767	78.5	141	44	1	154	3.6	4.8	49	1.1	1	40.5882	24.7059	22.1317	2	97.9	187.2	0	1117.2	222	0.84	0.51	1	0	1	2		-10.5434	660243	78081	8.1934e+06	8.76586	0.718372	7.05805	22.7584	3.51164	1.68831	0.734511	4.16245	3	0.807963
2225	52.3	10.39	253.9	9.58493	63.75	146	67	1	281	4.3	4.75	233	0.9	2	31.1765	47.6471	31.4318	2	151.3	218.4	81.06	294	35.4	0.6	0.37	3	0	1	4		-14.5028	54780.1	8346.21	918281	4.29059	0.0763182	-2.64538	6.36566	3.64874	-1.07488	0.246552	1.02467	2	0.27828
2226	104.18	12.61	346.7	10.4395	75.4167	159	74	1	181	4.2	6.15	180	1	4	38.8235	48.2353	29.271	2	507.3	167.7	37.828	317.52	66	0.72	0.22	2	0	0	2		-11.5802	402381	63740.9	5.41349e+06	7.44677	0.29178	1.60299	16.1765	5.26446	0.668719	0.476655	2.32917	4	0.597772
2227	32.79	4.45	199.5	8.45582	68.5833	153	60	1	265	4.6	5.95	192	0.9	0	27.647	40.5882	25.6312	2	106.8	253.5	61.76	129.36	54.6	1.08	0.35	2	0	0	2		-14.4654	38594.8	8306.09	628277	4.57454	0.0897052	0.122731	6.43967	3.77913	-1.40474	0.290752	1.12311	1	0.261676
2229	36.69	6.33	240.7	8.89007	62	178	64	0	204	4.1	4.65	389	1	0	26.4706	46.4706	20.1995	1	71.2	261.3	173.7	164.64	55.2	0.66	0.51	1	0	0	1		-15.3741	36332	6382.32	518924	4.9431	0.199747	-3.51202	8.04498	3.12415	-2.27633	0.290248	1.18015	0	0.290248
2230	42.33	4.52	329.5	8.88255	57.75	164	77.5	1	267	4	8.5	663	1	3	42.9412	31.7647	28.8147	2	0	0	0	111.72	120	0.72		3	1	1	5		-12.7503	143501	28405.4	2.34483e+06	8.11894	0.276284	0.617512	9.28783	7.265	-0.472336	0.44821	1.64794	4	0.44821
2231	24.26	5.38	180.7	8.30295	69	184	75.5	1	250	3.7	8.7	15	1.2	0	30	19.4118	22.3003	1	44.5	156	46.32	282.24	25.8	1.02	0.15	1	0	0	1		-13.4524	52427.7	15204.1	828955	5.5575	0.619228	4.48989	9.936	6.58141	-0.0577697	0.268421	1.87931	3	0.322105
2238	245.62	10.34	383.8	11.0604	80.0833	182	86	0	175	4.1	5.4	222	1.2	4	44.1176	58.8235	25.963	1	133.5	167.7	46.32	199.92	150	1.38	0.39	1	0	1	2		-8.36147	1.18137e+06	144600	1.56281e+07	8.40166	0.537803	5.06912	24.2269	5.68028	0.619823	0.56391	2.63233	0	0.676692
2241	94.78	6.05	300.6	9.7513	70.6667	181	91	1	251	4.1	11.2	137	1	1	35.2941	58.8235	27.7769	1	106.8	179.4	111.94	141.12	0	1.2	0.32	2	0	0	2		-10.6742	372289	118140	5.89816e+06	#NUM!	0.145804	1.04607	9.93672	8.34382	-0.694302	0.314531	1.29559	2	0.314531
2243	40.05	4.8	229.3	8.73773	55.5833	168	87	1	270	4.3	6.25	117	1	0	21.1765	54.7059	30.8248	1	133.5	171.6	42.46	182.28	108	0.54	0.18	2	0	0	2		-15.6682	23108.4	6820.19	379710	5.46669	0.0992793	-6.60861	4.35947	4.66629	-1.55566	0.175439	0.58941	2	0.175439
2252	14.18	5.04	201.9	7.84064	42.5833	180	120	0	222	4.1	5.1	159	1	0	37.0588	117.647	37.037	1	178	195	38.6	152.88	60	0.48	0.55	2	0	0	2		-15.9736	19050.9	2621.77	283852	4.36922	0.133669	-9.22572	7.1085	5.76672	-1.89809	0.3734	0.655372	1	0.3734
2254	35.21	8.36	294.2	9.14301	76.3333	153	61	0	204	3.8	5.4	147	1	2	40	64.7059	26.0584	2	106.8	249.6	57.9	152.88	0	0.66	0.27	2	0	0	2		-12.9788	113832	15367.3	1.62584e+06	#NUM!	0.209707	0.715566	14.9673	3.9469	-0.949182	0.546448	1.86068	0	0.546448
2256	16.15	5.67	294.7	8.18881	51.4167	174	85	0	295	4	5.6	744	0.9	1	51.1764	94.1176	28.075	1	151.3	300.3	69.48	194.04	264	0.78	0.59	2	0	0	2		-13.9076	41284.1	4517.53	709077	3.81555	0.0596715	-4.20452	8.02776	5.57176	-1.93975	0.388046	0.919425	1	0.349242
2260	64.35	9.59	353.6	9.83171	65.1667	173	103	1	229	4.4	8.85	#NULL!	0.9	4	34.7059	42.9412	34.4148	2	267	319.8	46.32	129.36	50.4	0.72	0.39	2	0	0	2		-12.4675	195203	49776.9	2.95396e+06	3.86381	0.137437	-0.916996	8.88864	8.04179	0.0202927	0.422364	1.50715	4	0.380127
2261	14.59	4.35	220.8	7.78959	48.0833	186	88	0	273	4.1	5.35	26	1	1	10	23.5294	25.4365	1	89	152.1	50.18	158.76	17.4	0.6	0.9	1	0	0	1		-17.9627	1374.8	735.52	22715.5	3.77671	0.101178	-8.51295	1.76129	4.0666	-3.33914	0.0819356	0.3631	0	0.0819356
2263	94.05	13.14	328.8	10.3625	55.0833	179	115	1	169	3.6	10.45	41	0.9	4	46.4706	76.4706	35.8915	1	186.9	171.6	46.32	188.16	66	0.6	0.16	1	0	2	3		-10.9617	691774	155562	8.99307e+06	6.51768	0.174307	-3.9741	13.6318	9.70027	0.895501	0.615073	1.73207	2	0.553566
2270	152.44	7.02	187.3	10.081	59.75	182	92.4	0	177	4.5	5.1	322	1	2	34.7059	94.1176	27.8952	1	71.2	175.5	54.04	111.72	51.6	0.78	0.38	1	0	0	1		-12.4263	316111	46452.3	4.20558e+06	6.40798	0.197709	-4.13457	11.7157	4.56002	-1.74804	0.438596	1.20762	0	0.438596
2271	49.1	6.81	222.6	9.1621	67.6667	181	83	1	177	4.1	7.75	280	1	0	17.0588	45.8824	25.335	1	106.8	210.6	46.32	129.36	46.8	0.84	0.43	1	0	0	1		-14.5607	42333.3	19232.5	563208	6.27171	0.198318	-3.10833	6.52154	5.10577	-0.298766	0.215581	0.962781	1	0.215581
2272	84.48	8.31	241.1	9.80486	62.3333	176	84	0	353	4	3.95	30	0.9	0	27.0588	32.9412	27.1178	1	222.5	323.7	73.34	217.56	27	0.42	0.22	1	0	0	1		-14.629	43143.4	6298	810590	1.8127	0.0509943	-3.0054	4.30028	4.14311	-2.10611	0.171463	0.832501	2	0.154316
2275	17.08	5.79	235.6	8.164	38.5	172	77	0	261	4.8	5	280	0.9	0	25.8823	94.1176	26.0276	1	124.6	210.6	46.32	170.52	66	0.66	0.23	3	0	1	4		-17.2319	8438.89	1630.24	136334	3.36904	0.0576819	-10.3185	3.4361	3.07013	-4.09266	0.221819	0.393539	0	0.199637
2284	12.96	5.27	253.5	7.88727	58.4167	185	93	1	250	4.1	7.95	143	0.9	0	17.6471	44.7059	27.1731	1	53.4	183.3	42.46	182.28	40.8	0.54	0.17	1	0	1	2		-15.7368	7497.44	3377.6	118545	4.95596	0.072788	-6.13022	3.71117	5.8172	-1.39452	0.157895	0.616718	1	0.142105
2286	22.05	9.1	271	8.77606	52.5	174	93	0	202	4.3	5.3	652	1	3	57.0588	141.176	30.7174	1	97.9	167.7	46.32	199.92	126	0.84	0.43	3	0	1	4		-13.2945	98886.6	9185.25	1.40544e+06	6.35229	0.171001	-4.11755	14.8296	5.36204	-1.90894	0.631839	1.2481	1	0.631839
2289	38.47	7.32	315.5	9.14613	66.1667	170	96.6	1	214	3.7	15.7	56	0.9	1	36.4706	56.4706	33.4256	1	178	132.6	38.6	141.12	42	0.78	0.36	1	0	0	1		-10.4048	248389	106928	3.63362e+06	6.60713	0.129223	-1.19439	10.1487	11.1027	0.460548	0.38121	1.50057	2	0.343089
2291	16.24	5.96	374.8	8.32573	77.1667	163	70	1	369	3.1	7.15	116	0.9	1	31.7647	36.4706	26.3465	1	142.4	124.8	34.354	158.76	132	0.72	0.18	3	0	1	4		-13.4333	24501	5515.01	470650	6.43803	0.0472598	1.9348	5.97848	5.30246	-1.19401	0.192555	1.09996	3	0.173299
2296	41.92	7.62	291.5	9.21821	71.4167	178	96	1	169	3.9	7.1	259	0.9	0	32.3529	111.765	30.2992	1	80.1	136.5	37.056	152.88	58.2	0.78	0.51	3	0	0	3		-13.2888	131650	28891.1	1.71145e+06	7.81118	0.123861	-2.0412	12.3046	5.29591	0.461121	0.428216	1.29322	2	0.385394
2297	83.89	7.86	222.1	9.72474	72.1667	171	83	1	147	3.8	6.8	130	1	2	31.1765	43.5294	28.3848	1	169.1	167.7	32.81	194.04	39.6	0.54	0.22	1	0	0	1		-12.6501	272202	59371	3.30028e+06	7.54654	0.332729	-0.657286	15.3054	5.64206	1.08339	0.4744	2.31982	2	0.4744
22106	18.26	7.02	217.7	8.33438	52.3333	179	95	1	256	3.9	5.9	286	1	1	28.8235	70.5882	29.6495	1	151.3	179.4	36.67	229.32	46.2	0.9	0.35	2	0	0	2		-15.7247	18297.2	3745.33	292756	4.65212	0.113659	-5.49735	5.89231	5.14874	-1.31936	0.25185	0.701325	2	0.25185
22107	34.64	6.98	182	8.80441	47	178	85	0	152	4.4	6.2	204	0.9	0	94.1176	105.882	26.8274	1	106.8	202.8	46.32	211.68	48.6	0.9	0.24	3	0	0	3		-9.76384	588255	38751.3	7.25249e+06	5.6236	0.259263	-0.616961	26.1919	8.64807	-0.2868	1.38504	2.82822	2	1.24654
22110	12.05	6.02	317.3	8.01368	42.9167	173	84	0	301	4.4	4.8	16	1	1	24.1176	33.5294	28.0664	1	71.2	175.5	42.46	117.6	60	0.54	0.34	1	0	0	1		-17.2634	4796.86	954.693	83222.4	3.71608	0.112787	-7.61828	3.4387	4.36046	-2.4234	0.179227	0.593856	1	0.179227
22111	46.59	8.46	233.7	9.29956	51.8333	168	90	1	177	4.1	7.65	26	0.9	1	31.1765	34.7059	31.8878	2	275.9	234	38.6	235.2	39.6	0.42	0.12	2	0	0	2		-14.4118	101448	24893.1	1.34968e+06	4.88947	0.220899	-4.74955	8.21685	6.63117	0.252604	0.490877	1.54975	4	0.441789
22112	71.98	5.58	181.9	9.25848	67.3333	174	88	0	233	4.7	5.7	76	1	0	26.4706	42.3529	29.0659	1	231.4	230.1	45.934	147	150	0.78	0.29	1	0	0	1		-13.9946	83078.3	17889.5	1.26814e+06	6.03058	0.171334	-1.59697	7.64958	5.038	-0.833337	0.254122	1.17543	1	0.254122
22115	218.06	12.62	263.3	10.9603	59	167	80	1	165	4.1	7.2	143	1	3	64.7059	158.824	28.6851	1	97.9	152.1	38.6	188.16	120	0.6	0.28	3	1	0	4		-7.80436	2.35052e+06	261549	3.0193e+07	7.57074	0.223538	-3.08191	23.1372	5.84158	-0.113263	0.877193	1.83592	2	0.877193
22116	24.05	8.18	244.4	8.7292	64.3333	181	105	0	192	4.5	5.65	210	1.1	2	50.5882	111.765	32.0503	1	106.8	226.2	46.32	129.36	43.8	0.54	0.36	3	0	0	3		-12.9412	116519	13013.6	1.61454e+06	5.57173	0.288746	-2.66225	18.6456	6.28924	-0.169833	0.589364	1.60336	1	0.6483
22119	19.8	6.7	174.4	8.28087	49.5833	185	98	1	169	4.6	5.25	91	1	0	29.4118	64.7059	28.634	1	89	206.7	61.76	152.88	31.8	1.08	0.27	1	0	0	1		-16.0448	26382.5	4709.27	342972	5.0913	0.227695	-5.19649	8.62919	5.12677	-0.801817	0.389287	1.07275	2	0.389287
22121	20.48	5.92	189.3	8.24895	46.9167	172	94	0	241	4.4	5.5	60	1	1	32.9412	64.7059	31.7739	1	195.8	237.9	54.04	117.6	60	1.14	0.64	3	0	0	3		-15.804	23794.7	3972.87	369393	3.84749	0.142651	-5.10585	6.41282	5.28596	-1.35288	0.305744	0.797218	1	0.305744
22122	11.63	5.29	301.8	7.86668	40	177	155	1	280	4	6.3	131	0.99	1	42.9412	51.7647	49.4749	1	124.6	152.1	38.6	176.4	35.4	0.288		3	0	0	3		-15.2531	19300.5	2831.63	322960	3.61402	0.143137	-7.57934	6.07311	9.92833	0.126893	0.343045	0.852626	4	0.339615
22127	9.77	4.99	198.6	7.50965	38.25	181	91	0	194	3.7	5.5	56	1	2	22.9412	64.7059	27.7769	1	80.1	152.1	30.88	199.92	37.8	0.72	0.12	3	0	1	4		-17.483	5575.94	1336.8	77663.8	4.65902	0.172235	-9.9204	4.52319	4.42826	-1.13143	0.264514	0.562307	1	0.264514
22128	34.25	6.42	191.2	8.7514	63.5	175	81	1	145	3.9	4.25	160	1	1	34.1176	100	26.449	1	115.7	257.4	46.32	182.28	84	0.84	0.34	3	0	0	3		-14.7665	74201.5	9243.21	893505	6.47737	0.240376	-3.24498	14.9412	3.35434	0.169469	0.526316	1.49412	1	0.526316
22129	26.96	6.65	206	8.60354	64.0833	175	79	1	176	4.7	5.3	64	1.1	1	25.8823	51.7647	25.7959	1	133.5	237.9	46.32	111.72	43.2	0.9	0.35	2	0	0	2		-15.2537	34852.6	7136.87	462372	5.6561	0.331945	-2.55594	10.3664	4.1215	-0.644101	0.328947	1.30984	1	0.361842
22131	40.02	4.66	209.1	8.67853	70.5833	165	79	1	260	4.3	6.35	116	1	0	41.7647	41.7647	29.0174	2	89	163.8	46.32	117.6	15	1.26	0.22	1	0	0	1		-12.7845	120337	18296.3	1.94037e+06	4.9806	0.206853	3.62513	11.338	5.96428	-0.433777	0.447667	1.75442	4	0.447667
22137	84.33	6.3	246.2	9.60364	67	173	77	1	207	4.3	11.9	190	1	1	28.8235	31.1765	25.7276	1	213.6	195	61.76	223.44	34.8	0.6	0.21	2	0	0	2		-11.4614	269853	111411	3.88251e+06	5.73418	0.2754	-0.682965	9.32935	8.02302	-0.261327	0.311467	1.67085	3	0.311467
22138	15.12	5.11	240.2	7.97406	49.1667	175	86	0	279	4.1	4.95	218	1	0	27.0588	64.7059	28.0816	1	151.3	241.8	54.04	152.88	66	0.66	0.37	3	0	0	3		-16.4758	9656.97	1766.6	161303	3.57131	0.0956785	-7.13044	4.76843	4.16122	-3.13516	0.21694	0.592793	1	0.21694
22139	33.44	8.84	221.5	9.02921	49.75	185	115	1	165	4.4	6.9	323	1	3	48.2353	76.4706	33.6012	1	258.1	144.3	34.74	164.64	96	0.84	0.29	3	0	1	4		-13.5128	161865	23154.7	2.0792e+06	6.91445	0.276132	-4.08744	14.5437	7.98322	0.0297211	0.653907	1.66313	2	0.653907
22207	106.01	5.61	261.4	9.73483	57.5833	172	87	0	299	4.9	6.35	270	1	2	26.4706	43.5294	29.4078	1	151.3	218.4	49.408	117.6	66	0.96	0.48	3	0	0	3		-13.7706	90839.1	21791.3	1.57076e+06	4.22999	0.101116	-3.22234	5.09787	5.29766	-2.16885	0.198029	0.772676	1	0.198029
22216	49.66	7.68	211.5	9.24189	58.5833	185	85	1	218	4.9	6.8	113	0.9	0	29.4118	54.1176	24.8356	1	97.9	237.9	52.496	217.56	102	0.66	0.28	1	0	0	1		-14.3565	78501	18149.4	1.15905e+06	5.3459	0.111807	-4.24793	7.11346	5.43285	-1.57282	0.301787	1.07441	1	0.271608
22217	152.85	14.76	313.7	10.8446	61.25	177	90	1	183	4.9	6.8	662	1	3	99.9999	152.941	28.7274	1	382.7	234	40.53	99.96	90	2.52	0.42	3	1	0	4		-5.84185	3.4788e+06	236558	4.70603e+07	6.00503	0.250705	7.61537	33.4699	8.74159	-0.544069	1.22232	2.7064	2	1.22232
22225	82.73	9.1	295.6	9.93554	70.4167	160	72	1	195	4	6.4	309	1	1	23.5294	39.4118	28.125	2	445	183.3	42.46	152.88	22.8	0.6	0.32	3	0	0	3		-13.6146	105854	28792.2	1.47816e+06	5.92715	0.218699	-1.86266	8.49673	4.3881	0.120211	0.336276	1.35344	2	0.336276
22228	73.46	5	365	9.46777	51.8333	173	93	1	476	4.6	7.55	130	0.9	1	20	36.4706	31.0735	1	124.6	175.5	44.004	129.36	44.4	0.66		1	0	0	1		-14.9452	24157.9	9119.62	527064	2.70043	0.0125869	-6.26898	1.96008	5.92998	-4.38735	0.093985	0.360629	2	0.0845865
22234	104.9	9.39	289	10.1523	73.0833	166	108	1	232	4.8	10.8	253	1	1	18.8235	22.9412	39.1929	1	258.1	163.8	37.056	94.08	17.4	0.72	0.34	1	0	0	1		-11.9466	126454	72552.8	1.92608e+06	5.57395	0.21066	0.0368517	5.92968	8.58531	0.471525	0.181488	1.23801	4	0.181488
22237	56.34	9.01	251.1	9.53686	64.8333	163	81	1	266	4.6	7.1	19	0.9	1	28.8235	64.7059	30.4867	2	195.8	206.7	52.882	217.56	12	0.6	0.25	1	0	0	1		-13.7682	81000.1	19952.5	1.32107e+06	3.83968	0.0676647	-3.58691	6.32275	5.13118	-1.33342	0.301984	0.873357	4	0.271786
22408	211.73	6.56	207.6	10.3502	67.9167	157	90	1	228	4.2	9.25	177	1.2	0	28.8235	18.8235	36.5126	2	249.2	206.7	50.18	199.92	27.6	0.48	0.1	1	0	0	1		-9.88128	484685	155544	7.31858e+06	5.13391	0.660197	2.14787	10.3031	7.57632	1.18004	0.352315	1.97896	4	0.422778
22410	40.86	6.32	225.4	8.95462	64.4167	174	85	0	283	3.8	5.65	198	0.9	1	23.5294	38.8235	28.075	1	275.9	280.8	54.04	252.84	84	0.72	0.43	1	0	0	1		-15.0612	29092.5	6985.83	489411	4.10572	0.0709581	-2.73132	4.8202	4.71841	-2.23953	0.185977	0.859558	1	0.16738
22416	25.13	4.27	243.2	8.27643	56.75	180	87.3	0	309	4.5	5.15	55	0.8	0	32.9412	94.1176	26.9444	1	160.2	198.9	54.04	341.04	258	0.78	0.34	2	0	0	2		-15.1856	25792	4032.3	453382	5.41419	0.0252563	-5.00297	4.8399	4.20002	-2.55715	0.23846	0.623607	0	0.190768
22421	21.81	4.97	244	8.27115	36.3333	178	97	0	330	3.9	4.55	350	0.9	0	28.2353	38.8235	30.6148	1	391.6	241.8	54.04	170.52	37.2	1.2	0.43	1	0	0	1		-17.2254	8710.49	1403.66	158234	1.54919	0.0553239	-6.43226	2.79786	5.12448	-3.59687	0.191388	0.498926	1	0.172249
22430	21.06	6.6	215.1	8.40472	57.6667	176	84	0	254	4.1	5.2	240	0.9	0	25.2941	53.5294	27.1178	1	151.3	226.2	54.04	246.96	33	0.66	0.38	1	0	0	1		-15.8764	15907.1	3270.21	253518	4.09515	0.0771144	-5.04264	5.16836	4.27692	-2.53246	0.222752	0.7849	0	0.200477
22441	48.3	16.56	274.1	9.89746	67.1667	155	78	1	249	3.7	8.95	184	0.9	2	35.8823	64.7059	32.4662	2	97.9	210.6	69.48	470.4	420	0.9	0.28	2	0	1	3		-12.5001	150136	37448	2.36911e+06	6.89118	0.0883159	-1.02706	8.71119	6.41648	-0.138013	0.401606	1.20327	2	0.361446
